# Supplementary material for: Synthesis of Giardia Species and Genotypes in Wild Birds: A Review
Source: Vet Sci. 2025 Sep 19;12(9):911. doi: 10.3390/vetsci12090911 (PMC12474223; doi:10.3390/vetsci12090911)
Supplement: Supplementary file 1 [file vetsci-12-00911-s001.zip]

Archive with 2 entries (2 files):
- vetsci-3819779-Supplementary Figure S1.pdf
- vetsci-3819779-Supplementary References.pdf
